# Supplementary material for: Critical Issues on the Surface Functionalization of Plasmonic Au-Ag/TiO2 Thin Films with Thiolated Oligonucleotide-Based Biorecognition Elements
Source: Biosensors (Basel). 2024 Mar 27;14(4):159. doi: 10.3390/bios14040159 (PMC11048063; doi:10.3390/bios14040159)
Supplement: Supplementary file 1 [file biosensors-14-00159-s001.zip]

Archive with 1 entries (1 files):
- biosensors-2894406-supplementary.pdf
